# Supplementary material for: Spatial and Temporal Pattern of Net Ecosystem Productivity in China and Its Response to Climate Change in the Past 40 Years
Source: Int J Environ Res Public Health. 2022 Dec 21;20(1):92. doi: 10.3390/ijerph20010092 (PMC9819965; doi:10.3390/ijerph20010092)
Supplement: Supplementary file 1 [file ijerph-20-00092-s001.zip]

Archive with 1 entries (1 files):
- ijerph-2053529-supplementary.pdf
